# Supplementary material for: Combinatorial engineering pinpoints shikimate pathway bottlenecks in para-aminobenzoic acid production in Pseudomonas putida
Source: J Biol Eng. 2025 Sep 30;19:81. doi: 10.1186/s13036-025-00553-5 (PMC12487284; doi:10.1186/s13036-025-00553-5)
Supplement: Supplementary file 1 — Supplementary Material 1 [file 13036_2025_553_MOESM1_ESM.xlsx]

## Sheet: Table S1. Data source for pABA 
Table S1. Data source for pABA production and OD600nm at 48h in strains S1-S16
Strain ID	OD600nm	Concentration (mM)	High expression plasmid	Low expression plasmid
S1_1	6.2	0.21	H1	L1
S1_2	6.2	0.22	H1	L1
S1_3	6.3	0.22	H1	L1
S2_1	6.5	0.37	H2	L2
S2_2	6.5	0.30	H2	L2
S2_3	6.7	0.23	H2	L2
S3_1	5.6	0.00	H3	L3
S3_2	6.4	0.00	H3	L3
S3_3	6.3	0.00	H3	L3
S4_1	5.3	0.38	H4	L4
S4_2	5.4	0.36	H4	L4
S4_3	5.5	0.39	H4	L4
S7_1	5.3	0.19	H7	L7
S7_2	5.3	0.20	H7	L7
S7_3	5.3	0.10	H7	L7
S8_1	6.1	0.46	H8	L8
S8_2	5.8	0.48	H8	L8
S8_3	6	0.46	H8	L8
S9_1	7.4	0.20	H9	L9
S9_2	7.4	0.21	H9	L9
S9_3	6.9	0.26	H9	L9
S10_1	7.7	0.10	H10	L10
S10_2	7.7	0.11	H10	L10
S10_3	7.7	0.14	H10	L10
S11_1	7	0.00	H11	L11
S11_2	6.7	0.00	H11	L11
S11_3	7	0.00	H11	L11
S12_1	4.9	1.48	H12	L12
S12_2	5.0	1.24	H12	L12
S12_3	5.1	1.36	H12	L12
S13_1	6.3	0.26	H13	L13
S13_2	6.2	0.26	H13	L13
S13_3	6.4	0.24	H13	L13
S14_1	5.1	0.78	H14	L14
S14_2	5	0.82	H14	L14
S14_3	5.3	0.83	H14	L14
S15_1	6.4	0.00	H15	L15
S15_2	6.7	0.04	H15	L15
S15_3	6.5	0.00	H15	L15
S16_1	5.6	0.15	H16	-
S16_2	5.7	0.13	H16	-
S16_3	5.7	0.18	H16	-

## Sheet: Table S2. 
Table S2. Data source for pABA production and OD600nm at 48 h in strains under the effect of reducing gene over-expression to native expression levels for the genes marked in white in Figure 3A.
Strain ID	OD600nm	concentration (mM)	High expression plasmid	Low expression plasmid
S2BE_1	5.3	0.12	H2	-
S2BE_2	5.8	0.11	H2	-
S2BE_3	5.5	0.14	H2	-
S4BE_1	6.8	0.06	H4	-
S4BE_2	7	0.06	H4	-
S4BE_3	7.4	0.03	H4	-
S8BE_1	6.1	0.00	H8	-
S8BE_2	5.9	0.00	H8	-
S8BE_3	6.1	0.00	H8	-
S10BE_1	6.7	0.08	H10	-
S10BE_2	6.3	0.03	H10	-
S10BE_3	6.2	0.03	H10	-
S12BE_1	3.7	0.79	H12	-
S12BE_2	4.8	0.07	H12	-
S12BE_3	5.4	0.85	H12	-
S14BE_1	6.9	0.10	H14	-
S14BE_2	7	0.09	H14	-
S14BE_3	7.1	0.09	H14	-
C_1	4.9	0.59	C	-
C_2	4.7	0.79	C	-
C_3	5.2	1.11	C	-

## Sheet: Table S3.
Table S3. Data source for pABA production and OD600 at 48h in strains under the effect of a bicistronic design element in genes marked in yellow in Figure 3B.
Strain ID	OD600nm	Concentration (mM)	High expression plasmid	Low expression plasmid
S12_1	3.8	1.3408	H12	L12
S12_2	4	1.4614	H12	L12
S12_3	3.8	1.2536	H12	L12
S12-1_1	4.3	1.2428	BD1	L12
S12-1_2	4.8	0.8069	BD1	L12
S12-1_3	4.3	0.2354	BD1	L12
S12-2_1	2.7	1.6792	BD2	L12
S12-2_2	2.5	1.6856	BD2	L12
S12-2_3	2.8	1.6251	BD2	L12
S12-3_1	4.3	1.01	BD3	L12
S12-3_2	5.2	1.0232	BD3	L12
S12-3_3	3.5	1.5976	BD3	L12
S12-4_1	2.7	1.826	BD4	L12
S12-4_2	2.7	1.571	BD4	L12
S12-4_2	2.8	1.679	BD4	L12
