# Supplementary material for: Combinatorial engineering pinpoints shikimate pathway bottlenecks in para-aminobenzoic acid production in Pseudomonas putida
Source: J Biol Eng. 2025 Sep 30;19:81. doi: 10.1186/s13036-025-00553-5 (PMC12487284; doi:10.1186/s13036-025-00553-5)
Supplement: Supplementary file 2 — Supplementary Material 2 [file 13036_2025_553_MOESM2_ESM.xlsx]

## Sheet: Table S1. Primers
Primer name	Sequence (5’→3’)	Template	Description and use
backbone 1wgi fw	attcgcgtggcagaagagggcaagtcgtgatccggcaaaaaagggcaagg	pSEVAB621	pSEVAb621 linearization
backbone 1wgi rv	atcatacctgacctccataggaaatcatccttagcgaaagctaa	pSEVAB621	pSEVAb621 linearization
JE1511111 fw	ctttcgctaaggatgatttcctatggaggtcaggtatgatt	gBlock JE151111	JE151111 linearization
JE1511111 rv	agttatctataagcaggatcatatgatactttcgtgtgtgagttaatcttaagaattgttatcc	gBlock JE151111	JE151111 linearization
paba 1w fw	ttaagattaactcacacacgaaagtatcatatgatcctgcttatagataactacg	gDNA E. coli K-12	pabA linearization
paba 1w rv	tcacagcgggagataacgtcttcatatgatactttcgttcagcgatgcaggaaattagcc	gDNA E. coli K-12	pabA linearization
pabb 1w fw	atttcctgcatcgctgaacgaaagtatcatatgaagacgttatctcccgc	gDNA E. coli K-12	pabB linearization
pabb 1w rv	atgatactttcgtttacttctccagttgcttc	gDNA E. coli K-12	pabB linearization
pabc 1w fw	agcaactggagaagtaaacgaaagtatcatatgttcttaattaacggtcataagcag	gDNA E. coli K-12	pabC linearization
pabc 1w rv	atgcgtaaatcgtcgttctgataattcatatgatactttcgtattcgggcgctcacaaag	gDNA E. coli K-12	pabC linearization
arog 1w fw	tttgtgagcgcccgaatacgaaagtatcatatgaattatcagaacgacg	aroGD146N plasmid	aroGD146N linearization
arog 1w rv	atgatactttcgtttacccgcgacgcgcttttactgc	aroGD146N plasmid	aroGD146N linearization
arob 1wgib fw	aagcgcgtcgcgggtaaacgaaagtatcatatgcagacactaaaggtcgacctg	gDNA P. putida KT2440	aroB linearization
arob 1wgib rv	atgatactttcgttcaaagctgggccacgatcgc	gDNA P. putida KT2440	aroB linearization
aroq 1wgib fw	tcgtggcccagctttgaacgaaagtatcatatggcaacgctactggtgctcc	gDNA P. putida KT2440	aroQ linearization
aroq 1wgib rv	atgatactttcgttcatttgggctgtgcgttggcagcc	gDNA P. putida KT2440	aroQ linearization
aroe 1wgib fw	acgcacagcccaaatgaacgaaagtatcatatggaccagtacgtcgtttttgg	gDNA P. putida KT2440	aroE linearization
aroe 1wgib rv	atgatactttcgttcagccccgagcgagttg	gDNA P. putida KT2440	aroE linearization
arok 1wgib fw	aactcgctcggggctgaacgaaagtatcatgtgcgaaatttgatacttgtgg	gDNA P. putida KT2440	aroK linearization
arok 1wgib rv	atgatactttcgtttaacggggcggcaactgctgc	gDNA P. putida KT2440	aroK linearization
tyra 1wgib fw	agttgccgccccgttaaacgaaagtatcatgtggtaaatgcagcaaaaacc	gDNA P. putida KT2440	tyrA linearization
tyra 1wgi rv	tgacaccttgcccttttttgccggatcacgacttgccctcttctgcc	gDNA P. putida KT2440	tyrA linearization
backbone 1s fw	ccgggtctcaattccagaaatcatccttagcgaaagc	pSEVAB231	pSEVAb231 linearization
backbone 1s rv	aggtctcacagtccggcaaaaaaggg	pSEVAB231	pSEVAb231 linearization
JE1111111 fw	taggtctccactactatggaggtcaggtatg	gBlock JE111111	JE111111 linearization
JE1111111 rv	taggtctcagggcgtgtgagttaatcttaagaattgttatccgc	gBlock JE111111	JE111111 linearization
aroc 1s fw	taggtctcagcccgacgagggtatcatatgtccggcaatacctacgg	gDNA P. putida KT2440	aroC linearization
aroc 1s rv	aggtctcgactgcagcggccgctactagtattattatcagcgctggcccagcaccggggtattc	gDNA P. putida KT2440	aroC linearization
pabc 2w fw	taggtctcagcccgacgaaagtatcatatgttcttaattaacggtcataagcagg	gDNA E. coli K-12	pabC linearization
pabc 2w rv	taggtctcataccattcgggcgctcacaaag	gDNA E. coli K-12	pabC linearization
arog 2w fw	taggtctcaggtagacgaaagtatcatatgaattatcagaacgacg	aroGD146N plasmid	aroGD146N linearization
arog 2w rv	taggtctcaccgtttacccgcgacgcgcttttactgc	aroGD146N plasmid	aroGD146N linearization
arob 2w fw	taggtctcaacgggacgaaagtatcatatgcagacactaaaggtcgacctg	gDNA P. putida KT2440	aroB linearization
arob 2w rv	taggtctcaaccgtcaaagctgggccacgatcgc	gDNA P. putida KT2440	aroB linearization
tyra 2w fw	taggtctcacggtgacgagggtatcatgtggtaaatgcagcaaaaacc	gDNA P. putida KT2440	tyrA linearization
tyra 2w rv	taggtctcaagtatcacgacttgccctcttctgcc	gDNA P. putida KT2440	tyrA linearization
aroc 2w fw	taggtctcatactgacgaaagtatcatatgtccggcaatacctacgg	gDNA P. putida KT2440	aroC linearization
aroc 2w rv	aggtctcgactgcagcggccgctactagtattattatcagcgctggcccagcaccggggtattc	gDNA P. putida KT2440	aroC linearization
paba 2s fw	taggtctcagcccgacgagggtatcatatgatcctgcttatagataactacg	gDNA E. coli K-12	pabA linearization
paba 2s rv	gtggtctctttggtcagcgatgcaggaaattagcc	gDNA E. coli K-12	pabA linearization
pabb 2s fw	taggtctcaccaagacgagggtatcatatgaagacgttatctcccgc	gDNA E. coli K-12	pabB linearization
pabb 2s rv	gtggtctcttctgttacttctccagttgcttc	gDNA E. coli K-12	pabB linearization
aroq 2s fw	taggtctcacagagacgagggtatcatatggcaacgctactggtgctcc	gDNA P. putida KT2440	aroQ linearization
aroq 2s rv	taggtctcagttctcatttgggctgtgcgttggcagc	gDNA P. putida KT2440	aroQ linearization
aroe 2s fw	taggtctcagaacgacgagggtatcatatggaccagtacgtcgtttttgg	gDNA P. putida KT2440	aroE linearization
aroe 2s rv	taggtctcatgactcagccccgagcgagttg	gDNA P. putida KT2440	aroE linearization
arok 2s fw	taggtctcagtcagacgagggtatcatgtgcgaaatttgatacttgtgg	gDNA P. putida KT2440	aroK linearization
arok 2s rv	taggtctcaagtattaacggggcggcaactgctgc	gDNA P. putida KT2440	aroK linearization
paba 3w fw	taggtctcagcccgacgaaagtatcatatgatcctgcttatagataactacg	gDNA E. coli K-12	pabA linearization
paba 3w rv	gtggtctctttggtcagcgatgcaggaaattagcc	gDNA E. coli K-12	pabA linearization
pabb 3w fw	taggtctcaccaagacgaaagtatcatatgaagacgttatctcccgc	gDNA E. coli K-12	pabB linearization
pabb 3w rv	gtggtctctggatttacttctccagttgcttc	gDNA E. coli K-12	pabB linearization
arog 3w fw	taggtctcaatccgacgaaagtatcatatgaattatcagaacgacg	aroGD146N plasmid	aroGD146N linearization
arog 3w rv	taggtctcaccgtttacccgcgacgcgcttttactgc	aroGD146N plasmid	aroGD146N linearization
arob 3w fw	taggtctcaacgggacgaaagtatcatatgcagacactaaaggtcgacctg	gDNA P. putida KT2440	aroB linearization
arob 3w rv	taggtctcaaccgtcaaagctgggccacgatcgc	gDNA P. putida KT2440	aroB linearization
arok 3w fw	taggtctcacggtgacgaaagtatcatgtgcgaaatttgatacttgtgg	gDNA P. putida KT2440	aroK linearization
arok 3w rv	taggtctcaagtattaacggggcggcaactgctgc	gDNA P. putida KT2440	aroK linearization
aroc 3w fw	taggtctcatactgacgaaagtatcatatgtccggcaatacctacgg	gDNA P. putida KT2440	aroC linearization
aroc pp 3w rv	aggtctcgactgcagcggccgctactagtattattatcagcgctggcccagcaccggggtattc	gDNA P. putida KT2440	aroC linearization
pabc 3s fw	taggtctcagcccgacgagggtatcatatgttcttaattaacggtcataagcagg	gDNA E. coli K-12	pabC linearization
pabc 3s rv	taggtctcatctgattcgggcgctcacaaag	gDNA E. coli K-12	pabC linearization
aroq 3s fw	taggtctcacagagacgagggtatcatatggcaacgctactggtgc	gDNA P. putida KT2440	aroQ linearization
aroq 3s rv	taggtctcagttctcatttgggctgtgcgttgg	gDNA P. putida KT2440	aroQ linearization
aroe 3s fw	taggtctcagaacgacgagggtatcatatggaccagtacgtcgtttttgg	gDNA P. putida KT2440	aroE linearization
aroe 3s rv	taggtctcatgactcagccccgagcgagttg	gDNA P. putida KT2440	aroE linearization
tyra 3s fw	aactcgctcggggctgaacgagggtatcatgtggtaaatgcagcaaaaacc	gDNA P. putida KT2440	tyrA linearization
tyra 3s rv	taggtctcaagtatcacgacttgccctcttctgcc	gDNA P. putida KT2440	tyrA linearization
arog 4wgib fw	ttaagattaactcacacacgaaagtatcatatgaattatcagaacgacg	aroGD146N plasmid	aroGD146N linearization
arog 4wgib rv	atgatactttcgtttacccgcgacgcgcttttactg	aroGD146N plasmid	aroGD146N linearization
arob 4wgib fw	aagcgcgtcgcgggtaaacgaaagtatcatatgcagacactaaaggtcg	gDNA P. putida KT2440	aroB linearization
arob 4wgib rv	atgatactttcgttcaaagctgggccacgatcg	gDNA P. putida KT2440	aroB linearization
aroq 4wgib fw	tcgtggcccagctttgaacgaaagtatcatatggcaacgctactggtgc	gDNA P. putida KT2440	aroQ linearization
aroq 4wgib rv	atgatactttcgttcatttgggctgtgcgttgg	gDNA P. putida KT2440	aroQ linearization
aroe 4wgib fw	acgcacagcccaaatgaacgaaagtatcatatggaccagtacgtcgtttttgg	gDNA P. putida KT2440	aroE linearization
aroe 4wgib rv	atgatactttcgttcagccccgagcgagttg	gDNA P. putida KT2440	aroE linearization
aroc 4wgib fw	aactcgctcggggctgaacgaaagtatcatatgtccggcaatacctacg	gDNA P. putida KT2440	aroC linearization
aroc 4wgib rv		gDNA P. putida KT2440	aroC linearization
paba 4sgib fw	ttaagattaactcacacacgagggtatcatatgatcctgcttatagataactacg	gDNA E. coli K-12	pabA linearization
paba 4sgib rv	atgataccctcgttcagcgatgcaggaaattagcc	gDNA E. coli K-12	pabA linearization
pabb 4sgib fw	atttcctgcatcgctgaacgagggtatcatatgaagacgttatctcccgc	gDNA E. coli K-12	pabB linearization
pabb 4sgib rv	atgataccctcgtttacttctccagttgcttc	gDNA E. coli K-12	pabB linearization
pabc 4sgib fw	agcaactggagaagtaaacgagggtatcatatgttcttaattaacggtcataagcag	gDNA E. coli K-12	pabC linearization
pabc 4sgib rv	atgataccctcgtattcgggcgctcacaaag	gDNA E. coli K-12	pabC linearization
arok 4sgib fw	tttgtgagcgcccgaatacgagggtatcatgtgcgaaatttgatacttgtgg	gDNA P. putida KT2440	aroK linearization
arok 4sgib rv	atgataccctcgtttaacggggcggcaactgctgc	gDNA P. putida KT2440	aroK linearization
tyra 4sgib fw	agttgccgccccgttaaacgagggtatcatgtggtaaatgcagcaaaaacc	gDNA P. putida KT2440	tyrA linearization
tyra 4sgib rv	ccttgcccttttttgccggatcacgacttgccctcttctgcc	gDNA P. putida KT2440	tyrA linearization
paba 5wgib fw	ttaagattaactcacacacgaaagtatcatatgatcctgcttatagataactac	gDNA E. coli K-12	pabA linearization
paba 5wgib rv	atgatactttcgttcagcgatgcaggaaattagcc	gDNA E. coli K-12	pabA linearization
pabb 5wgib fw	atttcctgcatcgctgaacgaaagtatcatatgaagacgttatctcccgc	gDNA E. coli K-12	pabB linearization
pabb 5wgib rv	atgatactttcgtttacttctccagttgcttc	gDNA E. coli K-12	pabB linearization
pabc 5wgib fw	agcaactggagaagtaaacgaaagtatcatatgttcttaattaacggtcataagcag	gDNA E. coli K-12	pabC linearization
pabc 5wgib rv	atgatactttcgtattcgggcgctcacaaag	gDNA E. coli K-12	pabC linearization
arob 5wgib fw	tttgtgagcgcccgaatacgaaagtatcatatgcagacactaaaggtcgacctg	gDNA P. putida KT2440	aroB linearization
arob 5wgib rv	atgatactttcgttcaaagctgggccacgatcgc	gDNA P. putida KT2440	aroB linearization
aroe 5wgib fw	tcgtggcccagctttgaacgaaagtatcatatggaccagtacgtcgtttttgg	gDNA P. putida KT2440	aroE linearization
aroe 5w gib rv	ccttgcccttttttgccggatcagccccgagcgagttg	gDNA P. putida KT2440	aroE linearization
arog 5sgib fw	ttaagattaactcacacacgagggtatcatatgaattatcagaacgacg	aroGD146N plasmid	aroGD146N linearization
arog 5sgib rv	atgataccctcgtttacccgcgacgcgcttttactgc	aroGD146N plasmid	aroGD146N linearization
aroq 5sgib fw	aagcgcgtcgcgggtaaacgagggtatcatatggcaacgctactggtgctcc	gDNA P. putida KT2440	aroQ linearization
aroq 5sgib rv	atgataccctcgttcatttgggctgtgcgttggcagcc	gDNA P. putida KT2440	aroQ linearization
arok 5sgib fw	acgcacagcccaaatgaacgagggtatcatgtgcgaaatttgatacttgtgg	gDNA P. putida KT2440	aroK linearization
arok 5sgib rv	atgataccctcgtttaacggggcggcaactgctgc	gDNA P. putida KT2440	aroK linearization
tyra 5sgib fw	agttgccgccccgttaaacgagggtatcatgtggtaaatgcagcaaaaacc	gDNA P. putida KT2440	tyrA linearization
tyra 5sgib rv	atgataccctcgttcacgacttgccctcttctgcc	gDNA P. putida KT2440	tyrA linearization
aroc 5sgib fw	aagagggcaagtcgtgaacgagggtatcatatgtccggcaatacctacggcaagc	gDNA P. putida KT2440	aroC linearization
aroc 5sgib rv	ccttgcccttttttgccggatcagcgctggcccagcaccg	gDNA P. putida KT2440	aroC linearization
pabc 6wgib fw	ttaagattaactcacacacgaaagtatcatatgttcttaattaacggtcataagc	gDNA E. coli K-12	pabC linearization
pabc 6wgib rv	atgatactttcgtattcgggcgctcacaaagtg	gDNA E. coli K-12	pabC linearization
arob 6wgib fw	tttgtgagcgcccgaatacgaaagtatcatatgcagacactaaaggtcg	gDNA P. putida KT2440	aroB linearization
arob 6wgib rv	atgatactttcgttcaaagctgggccacgatcg	gDNA P. putida KT2440	aroB linearization
aroq 6wgib fw	tcgtggcccagctttgaacgaaagtatcatatggcaacgctactggtgc	gDNA P. putida KT2440	aroQ linearization
aroq 6wgib rv	atgatactttcgttcatttgggctgtgcgttg	gDNA P. putida KT2440	aroQ linearization
arok 6wgib fw	acgcacagcccaaatgaacgaaagtatcatgtgcgaaatttgatacttgtgg	gDNA P. putida KT2440	aroK linearization
arok 6w gib rv	ccttgcccttttttgccggattaacggggcggcaactgc	gDNA P. putida KT2440	aroK linearization
paba 6sgib fw	ttaagattaactcacacacgagggtatcatatgatcctgcttatagataactacg	gDNA E. coli K-12	pabA linearization
paba 6sgib rv	atgataccctcgttcagcgatgcaggaaattagcc	gDNA E. coli K-12	pabA linearization
pabb 6sgib fw	atttcctgcatcgctgaacgagggtatcatatgaagacgttatctcccgc	gDNA E. coli K-12	pabB linearization
pabb 6sgib rv	atgataccctcgtttacttctccagttgcttc	gDNA E. coli K-12	pabB linearization
arog 6sgib fw	agcaactggagaagtaaacgagggtatcatatgaattatcagaacgacg	aroGD146N plasmid	aroGD146N linearization
arog 6sgib rv	atgataccctcgtttacccgcgacgcgcttttactgc	aroGD146N plasmid	aroGD146N linearization
aroe 6sgib fw	aagcgcgtcgcgggtaaacgagggtatcatatggaccagtacgtcgtttttgg	gDNA P. putida KT2440	aroE linearization
aroe 6sgib rv	atgataccctcgttcagccccgagcgagttg	gDNA P. putida KT2440	aroE linearization
tyra 6sgib fw	aactcgctcggggctgaacgagggtatcatgtggtaaatgcagcaaaaacc	gDNA P. putida KT2440	tyrA linearization
tyra 6sgib rv	atgataccctcgttcacgacttgccctcttctgcc	gDNA P. putida KT2440	tyrA linearization
aroc 6sgib fw	aagagggcaagtcgtgaacgagggtatcatatgtccggcaatacctacggcaagc	gDNA P. putida KT2440	aroC linearization
aroc 6sgbi rv	tgcagcggccgctactagtatcagcgctggcccagcaccg	gDNA P. putida KT2440	aroC linearization
paba 7wgib fw	ttaagattaactcacacacgaaagtatcatatgatcctgcttatagataactacg	gDNA E. coli K-12	pabA linearization
paba 7wgib rv	atgatactttcgttcagcgatgcaggaaattagcc	gDNA E. coli K-12	pabA linearization
pabb 7wgib fw	atttcctgcatcgctgaacgaaagtatcatatgaagacgttatctcccgc	gDNA E. coli K-12	pabB linearization
pabb 7wgib rv	atgatactttcgtttacttctccagttgcttc	gDNA E. coli K-12	pabB linearization
arob 7wgib fw	agcaactggagaagtaaacgaaagtatcatatgcagacactaaaggtcgacctg	gDNA P. putida KT2440	aroB linearization
arob 7wgib rv	atgatactttcgttcaaagctgggccacgatcgc	gDNA P. putida KT2440	aroB linearization
aroq 7wgib fw	tcgtggcccagctttgaacgaaagtatcatatggcaacgctactggtgctcc	gDNA P. putida KT2440	aroQ linearization
aroq 7wgib rv	atgatactttcgttcatttgggctgtgcgttggcagcc	gDNA P. putida KT2440	aroQ linearization
tyra 7wgib fw	acgcacagcccaaatgaacgaaagtatcatgtggtaaatgcagcaaaaacc	gDNA P. putida KT2440	tyrA linearization
tyra 7wgi rv	tgacaccttgcccttttttgccggatcacgacttgccctcttctgcc	gDNA P. putida KT2440	tyrA linearization
pabc 7s fw	taggtctcagcccgacgagggtatcatatgttcttaattaacggtcataagcagg	gDNA E. coli K-12	pabC linearization
pabc 7s rv	taggtctcatctgattcgggcgctcacaaag	gDNA E. coli K-12	pabC linearization
arog 7s fw	taggtctcacagagacgagggtatcatatgaattatcagaacgacg	aroGD146N plasmid	aroGD146N linearization
arog 7s rv	taggtctcagttcttacccgcgacgcgcttttactgc	aroGD146N plasmid	aroGD146N linearization
aroe 7s fw	taggtctcagaacgacgagggtatcatatggaccagtacgtcgtttttgg	gDNA P. putida KT2440	aroE linearization
aroe 7s rv	taggtctcatgactcagccccgagcgagttg	gDNA P. putida KT2440	aroE linearization
arok 7s fw	taggtctcagtcagacgagggtatcatgtgcgaaatttgatacttgtgg	gDNA P. putida KT2440	aroK linearization
arok 7s rv	taggtctcaagtattaacggggcggcaactgctgc	gDNA P. putida KT2440	aroK linearization
aroc 7s fw	taggtctcatactgacgagggtatcatatgtccggcaatacctacgg	gDNA P. putida KT2440	aroC linearization
aroc 7s rv	aggtctcgactgcagcggccgctactagtattattatcagcgctggcccagcaccggggtattc	gDNA P. putida KT2440	aroC linearization
arob 8wgib fw	ttaagattaactcacacacgaaagtatcatatgcagacactaaaggtcgacctg	gDNA P. putida KT2440	aroB linearization
arob 8wgib rv	atgatactttcgttcaaagctgggccacgatcgc	gDNA P. putida KT2440	aroB linearization
aroe 8wgib fw	tcgtggcccagctttgaacgaaagtatcatatggaccagtacgtcgtttttgg	gDNA P. putida KT2440	aroE linearization
aroe 8wgib rv	atgatactttcgttcagccccgagcgagttg	gDNA P. putida KT2440	aroE linearization
arok 8wgib fw	aactcgctcggggctgaacgaaagtatcatgtgcgaaatttgatacttgtgg	gDNA P. putida KT2440	aroK linearization
arok 8wgib rv	atgatactttcgtttaacggggcggcaactgctgc	gDNA P. putida KT2440	aroK linearization
tyra 8wgib fw	agttgccgccccgttaaacgaaagtatcatgtggtaaatgcagcaaaaacc	gDNA P. putida KT2440	tyrA linearization
tyra 8wgib rv	atgatactttcgttcacgacttgccctcttctgcc	gDNA P. putida KT2440	tyrA linearization
aroc 8wgib fw	aagagggcaagtcgtgaacgaaagtatcatatgtccggcaatacctacggcaagc	gDNA P. putida KT2440	aroC linearization
aroc 8wgi rv	ccttgcccttttttgccggatcagcgctggcccagcaccg	gDNA P. putida KT2440	aroC linearization
paba 8sgib fw	ttaagattaactcacacacgagggtatcatatgatcctgcttatagataactacg	gDNA E. coli K-12	pabA linearization
paba 8sgib rv	atgataccctcgttcagcgatgcaggaaattagcc	gDNA E. coli K-12	pabA linearization
pabb 8sgib fw	atttcctgcatcgctgaacgagggtatcatatgaagacgttatctcccgc	gDNA E. coli K-12	pabB linearization
pabb 8sgib rv	atgataccctcgtttacttctccagttgcttc	gDNA E. coli K-12	pabB linearization
pabc 8sgib fw	agcaactggagaagtaaacgagggtatcatatgttcttaattaacggtcataagcag	gDNA E. coli K-12	pabC linearization
pabc 8sgib rv	atgataccctcgtattcgggcgctcacaaag	gDNA E. coli K-12	pabC linearization
arog 8sgib fw	ttagccccactttgtgagcgcccgaatacgagggtatcatatgaattatcagaacgacg	aroGD146N plasmid	aroGD146N linearization
arog 8sgib rv	atgataccctcgtttacccgcgacgcgcttttactgc	aroGD146N plasmid	aroGD146N linearization
aroq 8sgib fw	aagcgcgtcgcgggtaaacgagggtatcatatggcaacgctactggtgctcc	gDNA P. putida KT2440	aroQ linearization
aroq 8sgib rv	atgataccctcgttcatttgggctgtgcgttggcagcc	gDNA P. putida KT2440	aroQ linearization
paba 9wgi fw	aattcttaagattaactcacacacgaaagtatcatatgatcctgcttatagataactacg	gDNA E. coli K-12	pabA linearization
paba 9wgib rv	atgatactttcgttcagcgatgcaggaaattagcc	gDNA E. coli K-12	pabA linearization
pabb 9wgib fw	atttcctgcatcgctgaacgaaagtatcatatgaagacgttatctcccgc	gDNA E. coli K-12	pabB linearization
pabb 9wgib rv	atgatactttcgtttacttctccagttgcttc	gDNA E. coli K-12	pabB linearization
pabc 9wgib fw	agcaactggagaagtaaacgaaagtatcatatgttcttaattaacggtcataagcag	gDNA E. coli K-12	pabC linearization
pabc 9wgib rv	atgatactttcgtattcgggcgctcacaaag	gDNA E. coli K-12	pabC linearization
arog 9wgib fw	tttgtgagcgcccgaatacgaaagtatcatatgaattatcagaacgacg	aroGD146N plasmid	aroGD146N linearization
arog 9wgib rv	atgatactttcgtttacccgcgacgcgcttttactgc	aroGD146N plasmid	aroGD146N linearization
aroq 9wgib fw	aagcgcgtcgcgggtaaacgaaagtatcatatggcaacgctactggtgctcc	gDNA P. putida KT2440	aroQ linearization
aroq 9wgib rv	atgatactttcgttcatttgggctgtgcgttggcagcc	gDNA P. putida KT2440	aroQ linearization
aroc 9wgib fw	acgcacagcccaaatgaacgaaagtatcatatgtccggcaatacctacggcaagc	gDNA P. putida KT2440	aroC linearization
aroc 9wgi rv	ccttgcccttttttgccggatcagcgctggcccagcaccg	gDNA P. putida KT2440	aroC linearization
arob 9sgib fw	ttaagattaactcacacacgagggtatcatatgcagacactaaaggtcgacctg	gDNA P. putida KT2440	aroB linearization
arob 9sgib rv	atgataccctcgttcaaagctgggccacgatcgc	gDNA P. putida KT2440	aroB linearization
aroe 9sgib fw	tcgtggcccagctttgaacgagggtatcatatggaccagtacgtcgtttttgg	gDNA P. putida KT2440	aroE linearization
aroe 9sgib rv	atgataccctcgttcagccccgagcgagttg	gDNA P. putida KT2440	aroE linearization
arok 9sgib fw	aactcgctcggggctgaacgagggtatcatgtgcgaaatttgatacttgtgg	gDNA P. putida KT2440	aroK linearization
arok 9sgib rv	atgataccctcgtttaacggggcggcaactgctgc	gDNA P. putida KT2440	aroK linearization
tyra 9sgib fw	agttgccgccccgttaaacgagggtatcatgtggtaaatgcagcaaaaacc	gDNA P. putida KT2440	tyrA linearization
tyra 9sgib rv	ccttgcccttttttgccggatcacgacttgccctcttctg	gDNA P. putida KT2440	tyrA linearization
pabc 10wgib fw	ttaagattaactcacacacgaaagtatcatatgttcttaattaacggtcataagcag	gDNA E. coli K-12	pabC linearization
pabc 10wgib fw	agcaactggagaagtaaacgaaagtatcatatgttcttaattaacggtcataagcag	gDNA E. coli K-12	pabC linearization
arog 10wgib fw	tttgtgagcgcccgaatacgaaagtatcatatgaattatcagaacgacg	aroGD146N plasmid	aroGD146N linearization
arog 10wgib rv	atgatactttcgtttacccgcgacgcgcttttactgc	aroGD146N plasmid	aroGD146N linearization
aroe 10wgib fw	aagcgcgtcgcgggtaaacgaaagtatcatatggaccagtacgtcgtttttgg	gDNA P. putida KT2440	aroE linearization
aroe 10wgib rv	atgatactttcgttcagccccgagcgagttg	gDNA P. putida KT2440	aroE linearization
arok 10wgib fw	aactcgctcggggctgaacgaaagtatcatgtgcgaaatttgatacttgtgg	gDNA P. putida KT2440	aroK linearization
arok 10wgi rv	gtttggtttttgctgcatttaccacatgatactttcgtttaacggggcggcaactgctgc	gDNA P. putida KT2440	aroK linearization
paba 10sgib fw	ttaagattaactcacacacgagggtatcatatgatcctgcttatagataactacg	gDNA E. coli K-12	pabA linearization
paba 10sgib rv	atgataccctcgttcagcgatgcaggaaattagcc	gDNA E. coli K-12	pabA linearization
pabb 10sgib fw	atttcctgcatcgctgaacgagggtatcatatgaagacgttatctcccgc	gDNA E. coli K-12	pabB linearization
pabb 10sgib rv	atgataccctcgtttacttctccagttgcttc	gDNA E. coli K-12	pabB linearization
arob 10sgib fw	agcaactggagaagtaaacgagggtatcatatgcagacactaaaggtcgacctg	gDNA P. putida KT2440	aroB linearization
arob 10sgib rv	atgataccctcgttcaaagctgggccacgatcgc	gDNA P. putida KT2440	aroB linearization
aroq 10sgib fw	tcgtggcccagctttgaacgagggtatcatatggcaacgctactggtgctcc	gDNA P. putida KT2440	aroQ linearization
aroq 10sgib rv	atgataccctcgttcatttgggctgtgcgttggcagcc	gDNA P. putida KT2440	aroQ linearization
tyra 10sgib fw	acgcacagcccaaatgaacgagggtatcatgtggtaaatgcagcaaaaacc	gDNA P. putida KT2440	tyrA linearization
tyra 10sgib rv	atgataccctcgttcacgacttgccctcttctgcc	gDNA P. putida KT2440	tyrA linearization
aroc 10sgib fw	aagagggcaagtcgtgaacgagggtatcatatgtccggcaatacctacggcaagc	gDNA P. putida KT2440	aroC linearization
aroc pp 10s rv	aggtctcgactgcagcggccgctactagtattattatcagcgctggcccagcaccggggtattc	gDNA P. putida KT2440	aroC linearization
paba 11w fw	taggtctcagcccgacgaaagtatcatatgatcctgcttatagataactacg	gDNA E. coli K-12	pabA linearization
paba 11w rv	gtggtctctttggtcagcgatgcaggaaattagcc	gDNA E. coli K-12	pabA linearization
pabb 11w fw	taggtctcaccaagacgaaagtatcatatgaagacgttatctcccgc	gDNA E. coli K-12	pabB linearization
pabb 11w rv	gtggtctcttaccttacttctccagttgcttc	gDNA E. coli K-12	pabB linearization
arog 11w fw	taggtctcaggtagacgaaagtatcatatgaattatcagaacgacg	aroGD146N plasmid	aroGD146N linearization
arog 11w rv	aaaacgacgtactggtccatatgatactttcgtttacccgcgacgcgcttttactgc	aroGD146N plasmid	aroGD146N linearization
aroe 11w fw	taggtctcacggtgacgaaagtatcatatggaccagtacgtcgtttttgg	gDNA P. putida KT2440	aroE linearization
aroe 11w rv	taggtctcatgactcagccccgagcgagttg	gDNA P. putida KT2440	aroE linearization
tyra 11w fw	taggtctcagtcagacgaaagtatcatgtggtaaatgcagcaaaaacc	gDNA P. putida KT2440	tyrA linearization
tyra 11w rv	taggtctcaagtatcacgacttgccctcttctgcc	gDNA P. putida KT2440	tyrA linearization
pabc 11s fw	taggtctcagcccgacgagggtatcatatgttcttaattaacggtcataagcagg	gDNA E. coli K-12	pabC linearization
pabc 11s rv	taggtctcatctgattcgggcgctcacaaag	gDNA E. coli K-12	pabC linearization
arob 11s fw	taggtctcacagagacgagggtatcatatgcagacactaaaggtcgacctg	gDNA P. putida KT2440	aroB linearization
arob 11s rv	taggtctcaccgttcaaagctgggccacgatcgc	gDNA P. putida KT2440	aroB linearization
aroq 11s fw	taggtctcaacgggacgagggtatcatatggcaacgctactggtgctcc	gDNA P. putida KT2440	aroQ linearization
aroq 11s rv	taggtctcatgactcatttgggctgtgcgttggcagc	gDNA P. putida KT2440	aroQ linearization
arok 11s fw	taggtctcagtcagacgagggtatcatgtgcgaaatttgatacttgtgg	gDNA P. putida KT2440	aroK linearization
arok 11s rv	taggtctcaagtattaacggggcggcaactgctgc	gDNA P. putida KT2440	aroK linearization
aroc 11s fw	taggtctcatactgacgagggtatcatatgtccggcaatacctacgg	gDNA P. putida KT2440	aroC linearization
aroc 11s rv	aggtctcgactgcagcggccgctactagtattattatcagcgctggcccagcaccggggtattc	gDNA P. putida KT2440	aroC linearization
arog 12wgib fw	ttaagattaactcacacacgaaagtatcatatgaattatcagaacgacg	aroGD146N plasmid	aroGD146N linearization
arog 12wgib rv	atgatactttcgtttacccgcgacgcgcttttactgc	aroGD146N plasmid	aroGD146N linearization
aroq 12wgib fw	aagcgcgtcgcgggtaaacgaaagtatcatatggcaacgctactggtgctcc	gDNA P. putida KT2440	aroQ linearization
aroq 12wgib rv	atgatactttcgttcatttgggctgtgcgttggcagcc	gDNA P. putida KT2440	aroQ linearization
arok 12wgib fw	acgcacagcccaaatgaacgaaagtatcatgtgcgaaatttgatacttgtgg	gDNA P. putida KT2440	aroK linearization
arok 12wgib rv	atgatactttcgtttaacggggcggcaactgctgc	gDNA P. putida KT2440	aroK linearization
tyra 12wgib fw	agttgccgccccgttaaacgaaagtatcatgtggtaaatgcagcaaaaacc	gDNA P. putida KT2440	tyrA linearization
tyra 12wgi rv	ccttgcccttttttgccggatcacgacttgccctcttctg	gDNA P. putida KT2440	tyrA linearization
paba 12sgib fw	ttaagattaactcacacacgagggtatcatatgatcctgcttatagataactacg	gDNA E. coli K-12	pabA linearization
paba 12sgib rv	atgataccctcgttcagcgatgcaggaaattagcc	gDNA E. coli K-12	pabA linearization
pabb 12sgib fw	atttcctgcatcgctgaacgagggtatcatatgaagacgttatctcccgc	gDNA E. coli K-12	pabB linearization
pabb 12sgib rv	atgataccctcgtttacttctccagttgcttc	gDNA E. coli K-12	pabB linearization
pabc 12sgib fw	agcaactggagaagtaaacgagggtatcatatgttcttaattaacggtcataagcag	gDNA E. coli K-12	pabC linearization
pabc 12sgib rv	atgataccctcgtattcgggcgctcacaaag	gDNA E. coli K-12	pabC linearization
arob 12sgib fw	tttgtgagcgcccgaatacgagggtatcatatgcagacactaaaggtcgacctg	gDNA P. putida KT2440	aroB linearization
arob 12sgib rv	atgataccctcgttcaaagctgggccacgatcgc	gDNA P. putida KT2440	aroB linearization
aroe 12sgib fw	tcgtggcccagctttgaacgagggtatcatatggaccagtacgtcgtttttgg	gDNA P. putida KT2440	aroE linearization
aroe 12sgib rv	atgataccctcgttcagccccgagcgagttg	gDNA P. putida KT2440	aroE linearization
aroc 12sgib fw	gctcggggctgaacgagggtatcatatgtccggcaatacctacggcaagc	gDNA P. putida KT2440	aroC linearization
aroc 12sgib rv	ccttgcccttttttgccggatcagcgctggcccagcaccg	gDNA P. putida KT2440	aroC linearization
paba 13wgib fw	ttaagattaactcacacacgaaagtatcatatgatcctgcttatagataactacg	gDNA E. coli K-12	pabA linearization
paba 13wgib rv	atgatactttcgttcagcgatgcaggaaattagcc	gDNA E. coli K-12	pabA linearization
pabb 13wgib fw	atttcctgcatcgctgaacgaaagtatcatatgaagacgttatctcccgc	gDNA E. coli K-12	pabB linearization
pabb 13wgib rv	atgatactttcgtttacttctccagttgcttc	gDNA E. coli K-12	pabB linearization
pabc 13wgib fw	agcaactggagaagtaaacgaaagtatcatatgttcttaattaacggtcataagcag	gDNA E. coli K-12	pabC linearization
pabc 13wgib rv	atgatactttcgtattcgggcgctcacaaag	gDNA E. coli K-12	pabC linearization
arok 13wgib fw	tttgtgagcgcccgaatacgaaagtatcatgtgcgaaatttgatacttgtgg	gDNA P. putida KT2440	aroK linearization
arok 13wgib rv	atgatactttcgtttaacggggcggcaactgctgc	gDNA P. putida KT2440	aroK linearization
tyra 13wgib fw	agttgccgccccgttaaacgaaagtatcatgtggtaaatgcagcaaaaacc	gDNA P. putida KT2440	tyrA linearization
tyra 13wgib rv	atgatactttcgttcacgacttgccctcttctgcc	gDNA P. putida KT2440	tyrA linearization
aroc 13wgib fw	aagagggcaagtcgtgaacgaaagtatcatatgtccggcaatacctacggcaagc	gDNA P. putida KT2440	aroC linearization
aroc 13wgi rv	ccttgcccttttttgccggatcagcgctggcccagcaccg	gDNA P. putida KT2440	aroC linearization
arog 13s fw	taggtctcagcccgacgagggtatcatatgaattatcagaacgacg	aroGD146N plasmid	aroGD146N linearization
arog 13s rv	taggtctcatgacttacccgcgacgcgcttttactgc	aroGD146N plasmid	aroGD146N linearization
arob 13s fw	taggtctcagtcagacgagggtatcatatgcagacactaaaggtcgacctg	gDNA P. putida KT2440	aroB linearization
arob 13s rv	taggtctcaccgttcaaagctgggccacgatcgc	gDNA P. putida KT2440	aroB linearization
aroq 13s fw	taggtctcaacgggacgagggtatcatatggcaacgctactggtgctcc	gDNA P. putida KT2440	aroQ linearization
aroq 13s rv	taggtctcagttctcatttgggctgtgcgttggcagc	gDNA P. putida KT2440	aroQ linearization
aroe 13s fw	taggtctcagaacgacgagggtatcatatggaccagtacgtcgtttttgg	gDNA P. putida KT2440	aroE linearization
aroe 13s rv	taggtctcaagtatcagccccgagcgagttg	gDNA P. putida KT2440	aroE linearization
pabc 14wgib fw	ttaagattaactcacacacgaaagtatcatatgttcttaattaacggtcataagcag	gDNA E. coli K-12	pabC linearization
pabc 14wgib rv	atgatactttcgtattcgggcgctcacaaag	gDNA E. coli K-12	pabC linearization
aroq 14wgib fw	tttgtgagcgcccgaatacgaaagtatcatatggcaacgctactggtgctcc	gDNA P. putida KT2440	aroQ linearization
aroq 14wgib rv	atgatactttcgttcatttgggctgtgcgttggcagcc	gDNA P. putida KT2440	aroQ linearization
aroe 14wgib fw	acgcacagcccaaatgaacgaaagtatcatatggaccagtacgtcgtttttgg	gDNA P. putida KT2440	aroE linearization
aroe 14wgib rv	atgatactttcgttcagccccgagcgagttg	gDNA P. putida KT2440	aroE linearization
tyra 14wgib fw	aactcgctcggggctgaacgaaagtatcatgtggtaaatgcagcaaaaacc	gDNA P. putida KT2440	tyrA linearization
tyra 14wgib rv	atgatactttcgttcacgacttgccctcttctgcc	gDNA P. putida KT2440	tyrA linearization
aroc 14wgib fw	aagagggcaagtcgtgaacgaaagtatcatatgtccggcaatacctacggcaagc	gDNA P. putida KT2440	aroC linearization
aroc 14wgi rv	ccttgcccttttttgccggatcagcgctggcccagcaccg	gDNA P. putida KT2440	aroC linearization
paba 14s fw	taggtctcagcccgacgagggtatcatatgatcctgcttatagataactacg	gDNA E. coli K-12	pabA linearization
paba 14s rv	gtggtctctttggtcagcgatgcaggaaattagcc	gDNA E. coli K-12	pabA linearization
pabb 14s fw	taggtctcaccaagacgagggtatcatatgaagacgttatctcccgc	gDNA E. coli K-12	pabB linearization
pabb 14s rv	gtggtctcttctgttacttctccagttgcttc	gDNA E. coli K-12	pabB linearization
arog 14s fw	taggtctcacagagacgagggtatcatatgaattatcagaacgacg	aroGD146N plasmid	aroGD146N linearization
arog 14s rv	taggtctcatgacttacccgcgacgcgcttttactgc	aroGD146N plasmid	aroGD146N linearization
arob 14s fw	taggtctcagtcagacgagggtatcatatgcagacactaaaggtcgacctg	gDNA P. putida KT2440	aroB linearization
arob 14s rv	taggtctcaccgttcaaagctgggccacgatcgc	gDNA P. putida KT2440	aroB linearization
arok 14s fw	taggtctcaacgggacgagggtatcatgtgcgaaatttgatacttgtgg	gDNA P. putida KT2440	aroK linearization
arok 14s rv	taggtctcaagtattaacggggcggcaactgctgc	gDNA P. putida KT2440	aroK linearization
paba 15w fw	taggtctcagcccgacgaaagtatcatatgatcctgcttatagataactacg	gDNA E. coli K-12	pabA linearization
paba 15w rv	gtggtctctttggtcagcgatgcaggaaattagcc	gDNA E. coli K-12	pabA linearization
pabb 15w fw	taggtctcaccaagacgaaagtatcatatgaagacgttatctcccgc	gDNA E. coli K-12	pabB linearization
pabb 15w rv	gtggtctctaccgttacttctccagttgcttc	gDNA E. coli K-12	pabB linearization
aroq 15w fw	taggtctcacggtgacgaaagtatcatatggcaacgctactggtgctcc	gDNA P. putida KT2440	aroQ linearization
aroq 15w rv	taggtctcagttctcatttgggctgtgcgttggcagc	gDNA P. putida KT2440	aroQ linearization
aroe 15w fw	taggtctcagaacgacgaaagtatcatatggaccagtacgtcgtttttgg	gDNA P. putida KT2440	aroE linearization
aroe 15w rv	taggtctcatgactcagccccgagcgagttg	gDNA P. putida KT2440	aroE linearization
arok 15w fw	taggtctcagtcagacgaaagtatcatgtgcgaaatttgatacttgtgg	gDNA P. putida KT2440	aroK linearization
arok 15w rv	taggtctcaagtattaacggggcggcaactgctgc	gDNA P. putida KT2440	aroK linearization
aroc 15w fw	taggtctcatactgacgaaagtatcatatgtccggcaatacctacgg	gDNA P. putida KT2440	aroC linearization
aroc 15w rv	aggtctcgactgcagcggccgctactagtattattatcagcgctggcccagcaccggggtattc	gDNA P. putida KT2440	aroC linearization
pabc 15sgib fw	ttaagattaactcacacacgagggtatcatatgttcttaattaacggtcataagcag	gDNA E. coli K-12	pabC linearization
pabc 15sgib rv	atgataccctcgtattcgggcgctcacaaag	gDNA E. coli K-12	pabC linearization
arog 15sgib fw	tttgtgagcgcccgaatacgagggtatcatatgaattatcagaacgacg	aroGD146N plasmid	aroGD146N linearization
arog 15sgib rv	atgataccctcgtttacccgcgacgcgcttttactgc	aroGD146N plasmid	aroGD146N linearization
arob 15sgib fw	aagcgcgtcgcgggtaaacgagggtatcatatgcagacactaaaggtcgacctg	gDNA P. putida KT2440	aroB linearization
arob 15sgib rv	atgataccctcgttcaaagctgggccacgatcgc	gDNA P. putida KT2440	aroB linearization
tyra 15sgib fw	tcgtggcccagctttgaacgagggtatcatgtggtaaatgcagcaaaaacc	gDNA P. putida KT2440	tyrA linearization
tyra 15sgib rv	ccttgcccttttttgccggatcacgacttgccctcttctg	gDNA P. putida KT2440	tyrA linearization
paba 16sgib fw	ttaagattaactcacacacgagggtatcatatgatcctgcttatagataactacg	gDNA E. coli K-12	pabA linearization
paba 16sgib rv	atgataccctcgttcagcgatgcaggaaattagcc	gDNA E. coli K-12	pabA linearization
pabb 16sgib fw	atttcctgcatcgctgaacgagggtatcatatgaagacgttatctcccgc	gDNA E. coli K-12	pabB linearization
pabb 16sgib rv	atgataccctcgtttacttctccagttgcttc	gDNA E. coli K-12	pabB linearization
pabc 16sgib fw	agcaactggagaagtaaacgagggtatcatatgttcttaattaacggtcataagcag	gDNA E. coli K-12	pabC linearization
pabc 16sgib rv	atgataccctcgtattcgggcgctcacaaag	gDNA E. coli K-12	pabC linearization
arog 16sgib fw	tttgtgagcgcccgaatacgagggtatcatatgaattatcagaacgacg	aroGD146N plasmid	aroGD146N linearization
arog 16sgib rv	atgataccctcgtttacccgcgacgcgcttttactgc	aroGD146N plasmid	aroGD146N linearization
arob 16sgib fw	aagcgcgtcgcgggtaaacgagggtatcatatgcagacactaaaggtcgacctg	gDNA P. putida KT2440	aroB linearization
arob 16sgib rv	atgataccctcgttcaaagctgggccacgatcgc	gDNA P. putida KT2440	aroB linearization
aroq 16sgib fw	tcgtggcccagctttgaacgagggtatcatatggcaacgctactggtgctcc	gDNA P. putida KT2440	aroQ linearization
aroq 16sgib rv	atgataccctcgttcatttgggctgtgcgttggcagcc	gDNA P. putida KT2440	aroQ linearization
aroe 16sgib fw	acgcacagcccaaatgaacgagggtatcatatggaccagtacgtcgtttttgg	gDNA P. putida KT2440	aroE linearization
aroe 16sgib rv	atgataccctcgttcagccccgagcgagttg	gDNA P. putida KT2440	aroE linearization
arok 16sgib fw	aactcgctcggggctgaacgagggtatcatgtgcgaaatttgatacttgtgg	gDNA P. putida KT2440	aroK linearization
arok 16sgib rv	atgataccctcgtttaacggggcggcaactgctgc	gDNA P. putida KT2440	aroK linearization
tyra 16sgib fw	agttgccgccccgttaaacgagggtatcatgtggtaaatgcagcaaaaacc	gDNA P. putida KT2440	tyrA linearization
tyra 16sgib rv	atgatactttcgttcacgacttgccctcttctgcc	gDNA P. putida KT2440	tyrA linearization
aroc 16sgib fw	aagagggcaagtcgtgaacgaaagtatcatatgtccggcaatacctacggcaagc	gDNA P. putida KT2440	aroC linearization
aroc 16sgib rv	ccttgcccttttttgccggatcagcgctggcccagcaccg	gDNA P. putida KT2440	aroC linearization
Promoter	cagacctggaattgtgagc	Constructed strains P. putida KT2440	Colony PCR
Pp	accttgcccttttttgccggtctcgactgcagcg	Constructed strains P. putida KT2440	Colony PCR
pabA FWD Set 4 qPCR	GTG GTG GAA CCT GAC TCA TTA C	cDNA	qPCR
pabA REV Set 4 Qpcr	GAA CTG CAC ACC TTC CAG AT	cDNA	qPCR
pabB FWD Set 3 qPCR	CAT TCG CCC AAC GCA TAA C	cDNA	qPCR
pabB REV Set 3 qPCR	CGT AGA TAC CCA CTG CCA TAT C	cDNA	qPCR
pabC FWD Set 5 qPCR	TGC TGG CAC AAT CCT CTT ATC	cDNA	qPCR
pabC REV Set 5 qPCR	CGG GCA TCA CTG GCA TTA	cDNA	qPCR
aroB FWD Set 3 qPCR	CCC ACA AGA ACT GGG AAA CA	cDNA	qPCR
aroB REV Set 3 qPCR	CCA GCC ATG TCA CCA ATC A	cDNA	qPCR
aroE FWD Set 2 qPCR	CGA CAT GAT GTA TGG CAA GGA	cDNA	qPCR
aroE REV Set 2 qPCR	ACG CCA CGC CAG ATA AAG	cDNA	qPCR
aroG FWD Set 5 qPCR	GGC TGG AAA GGG CTG ATT A	cDNA	qPCR
aroG REV Set 5 qPCR	GCA GAC CGC TGT CGT TAA TA	cDNA	qPCR
aroK FWD Set 1 qPCR	CCA TGG GCG CTG GTA AA	cDNA	qPCR
aroK REV Set 1 qPCR	TCG CCT TCC TTG TCG AAT ATC	cDNA	qPCR
aroQ FWD Set 3 qPCR	TCC GTC ACC ACT CCT ACT T	cDNA	qPCR
aroQ REV Set 3 qPCR	CAT TTG GGC TGT GCG TTG	cDNA	qPCR
aroA FWD Set 1 qPCR	GCC TAT GTG GAC GCT ATG AA	cDNA	qPCR
aroA REV Set 1 qPCR	TGA TCG AGC GAT GGG AAA TC	cDNA	qPCR
aroC FWD Set 3 qPCR	ATC CGC AAT ACC GAT CAG AAG	cDNA	qPCR
aroC REV Set 3 qPCR	TAG TCG CGG ATA CCG TAC TT	cDNA	qPCR
rpoD FWD Set 3 qPCR	GAC GTT CTC AGC GGT TAC AT	cDNA	qPCR
rpoD REV Set 3 qPCR	ACC GCT TTC GGA TTC TTC TT	cDNA	qPCR

## Sheet: Table S2. Strains
Strain	Organism	Description
DH5α λpir	Escherichia coli	With plasmid L1
DH5α λpir	Escherichia coli	With plasmid L2
DH5α λpir	Escherichia coli	With plasmid L3
DH5α λpir	Escherichia coli	With plasmid L4
DH5α λpir	Escherichia coli	With plasmid L5
DH5α λpir	Escherichia coli	With plasmid L6
DH5α λpir	Escherichia coli	With plasmid L7
DH5α λpir	Escherichia coli	With plasmid L8
DH5α λpir	Escherichia coli	With plasmid L9
DH5α λpir	Escherichia coli	With plasmid L10
DH5α λpir	Escherichia coli	With plasmid L11
DH5α λpir	Escherichia coli	With plasmid L12
DH5α λpir	Escherichia coli	With plasmid L13
DH5α λpir	Escherichia coli	With plasmid L14
DH5α λpir	Escherichia coli	With plasmid L15
DH5α λpir	Escherichia coli	With plasmid H1
DH5α λpir	Escherichia coli	With plasmid H2
DH5α λpir	Escherichia coli	With plasmid H3
DH5α λpir	Escherichia coli	With plasmid H4
DH5α λpir	Escherichia coli	With plasmid H5
DH5α λpir	Escherichia coli	With plasmid H6
DH5α λpir	Escherichia coli	With plasmid H7
DH5α λpir	Escherichia coli	With plasmid H8
DH5α λpir	Escherichia coli	With plasmid H9
DH5α λpir	Escherichia coli	With plasmid H10
DH5α λpir	Escherichia coli	With plasmid H11
DH5α λpir	Escherichia coli	With plasmid H12
DH5α λpir	Escherichia coli	With plasmid H13
DH5α λpir	Escherichia coli	With plasmid H14
DH5α λpir	Escherichia coli	With plasmid H15
KT2440 S1	Pseudomonas putida	With plasmid H1 + L1
KT2440 S2	Pseudomonas putida	With plasmid H2 + L2
KT2440 S3	Pseudomonas putida	With plasmid H3 + L3
KT2440 S4	Pseudomonas putida	With plasmid H4 + L4
KT2440 S5	Pseudomonas putida	With plasmid H5 + L5
KT2440 S6	Pseudomonas putida	With plasmid H6 + L6
KT2440 S7	Pseudomonas putida	With plasmid H7 + L7
KT2440 S8	Pseudomonas putida	With plasmid H8 + L8
KT2440 S9	Pseudomonas putida	With plasmid H9 + L9
KT2440 S10	Pseudomonas putida	With plasmid H10 + L10
KT2440 S11	Pseudomonas putida	With plasmid H11 + L11
KT2440 S12	Pseudomonas putida	With plasmid H12 + L12
KT2440 S13	Pseudomonas putida	With plasmid H13 + L13
KT2440 S14	Pseudomonas putida	With plasmid H14 + L14
KT2440 S15	Pseudomonas putida	With plasmid H15 + L15
KT2440 S16	Pseudomonas putida	With plasmid H16
KT2440 OH2	Pseudomonas putida	With plasmid H2
KT2440 OH4	Pseudomonas putida	With plasmid H4
KT2440 OH8	Pseudomonas putida	With plasmid H8
KT2440 OH10	Pseudomonas putida	With plasmid H10
KT2440 OH12	Pseudomonas putida	With plasmid H12
KT2440 OH14	Pseudomonas putida	With plasmid H14
KT2440 S12-1	Pseudomonas putida	With plasmid BD1
KT2440 S12-2	Pseudomonas putida	With plasmid BD2
KT2440 S12-3	Pseudomonas putida	With plasmid BD3
KT2440 S12-4	Pseudomonas putida	With plasmid BD4
KT2440 C	Pseudomonas putida	With plasmid C

## Sheet: Table S3. Plasmids
Abbreviation	Details (Backbone-Promoter-Genes)	Origin of replication and antibiotic resistance	Use
	pSEVAb231	oriV(pBBR1) ; Km	Backbone for high expression level
	pSEVAb621	oriV(RK2); Gm	Backbone for low expression level
	pSB1C3	oriV(pMB1); CmR	aroGD146N cloning
L1	pSEVAb621-J151111-pabABC-aroG-aroB-aroQ-aroE-aroK-aroA	oriV(RK2); Gm	Low-level expression for S1 strain
L2	pSEVAb621-J151111-pabC-aroG-aroB-aroA-aroC	oriV(RK2); Gm	Low-level expression for S2 strain
L3	pSEVAb621-J151111-pabAB-aroG-aroB-aroK-aroC	oriV(RK2); Gm	Low-level expression for S3 strain
L4	pSEVAb621-J151111-aroG-aroB-aroQ-aroE-aroC	oriV(RK2); Gm	Low-level expression for S4 strain
L5	pSEVAb621-J151111-pabABC-aroB-aroE	oriV(RK2); Gm	Low-level expression for S5 strain
L6	pSEVAb621-J151111-pabC-aroB-aroQ-aroK	oriV(RK2); Gm	Low-level expression for S6 strain
L7	pSEVAb621-J151111-pabAB-aroB-aroQ-aroK-aroA	oriV(RK2); Gm	Low-level expression for S7 strain
L8	pSEVAb621-J151111-aroB-aroE-aroK-aroA-aroC	oriV(RK2); Gm	Low-level expression for S8 strain
L9	pSEVAb621-J151111-pabABC-aroG-aroQ-aroC	oriV(RK2); Gm	Low-level expression for S9 strain
L10	pSEVAb621-J151111-pabC-aroG-aroE-aroK	oriV(RK2); Gm	Low-level expression for S10 strain
L11	pSEVAb621-J151111-pabAB-aroG-aroE-aroA	oriV(RK2); Gm	Low-level expression for S11 strain
L12	pSEVAb621-J151111-aroG-aroQ-aroK-aroA	oriV(RK2); Gm	Low-level expression for S12 strain
L13	pSEVAb621-J151111-pabABC-aroK-aroA-aroC	oriV(RK2); Gm	Low-level expression for S13 strain
L14	pSEVAb621-J151111-pabC-aroQ-aroE-aroA-aroC	oriV(RK2); Gm	Low-level expression for S14 strain
L15	pSEVAb621-J151111-pabAB-aroQ-aroE-aroK-aroC	oriV(RK2); Gm	Low-level expression for S15 strain
H1	pSEVAb231-J111111-aroC	oriV(pBBR1) ; Km	High-level expression for S1 strain
H2	pSEVAb231-J111111-pabAB-aroQ-aroE-aroK	oriV(pBBR1) ; Km	High-level expression for S2 strain
H3	pSEVAb231-J111111-pabC-aroQ-aroE-aroA	oriV(pBBR1) ; Km	High-level expression for S3 strain
H4	pSEVAb231-J111111-pabABC-aroK-aroA	oriV(pBBR1) ; Km	High-level expression for S4 strain
H5	pSEVAb231-J111111-aroG-aroQ-aroK-aroA-aroC	oriV(pBBR1) ; Km	High-level expression for S5 strain
H6	pSEVAb231-J111111-pabAB-aroG-aroE-aroA-aroC	oriV(pBBR1) ; Km	High-level expression for S6 strain
H7	pSEVAb231-J111111-pabC-aroG-aroE-aroK-aroC	oriV(pBBR1) ; Km	High-level expression for S7 strain
H8	pSEVAb231-J111111-pabABC-aroG-aroQ	oriV(pBBR1) ; Km	High-level expression for S8 strain
H9	pSEVAb231-J111111-aroB-aroE-aroK-aroA	oriV(pBBR1) ; Km	High-level expression for S9 strain
H10	pSEVAb231-J111111-pabAB-aroB-aroQ-aroA-aroC	oriV(pBBR1) ; Km	High-level expression for S10 strain
H11	pSEVAb231-J111111-pabC-aroB-aroQ-aroK-aroC	oriV(pBBR1) ; Km	High-level expression for S11 strain
H12	pSEVAb231-J111111-pabABC-aroB-aroE-aroC	oriV(pBBR1) ; Km	High-level expression for S12 strain
H13	pSEVAb231-J111111-aroG-aroB-aroQ_aroE	oriV(pBBR1) ; Km	High-level expression for S13 strain
H14	pSEVAb231-J111111-pabAB-aroG-aroB-aroK	oriV(pBBR1) ; Km	High-level expression for S14 strain
H15	pSEVAb231-J111111-pabC-aroG-aroB-aroA	oriV(pBBR1) ; Km	High-level expression for S15 strain
H16	pSEVAb231-J111111-pabABC-aroG-aroB-aroQ-aroE-aroK-aroA-aroC	oriV(pBBR1) ; Km	High-level expression for S16 strain
C	pSEVAb231-J111111-pabABC	oriV(pBBR1) ; Km	High-level expression for C strain
BD1	pSEVAb231-J111111-BCD2pabAB-pabC-aroB-aroE-aroC	oriV(pBBR1) ; Km	High-level expression for S12 strain
BD2	pSEVAb231-J111111-pabABC-BCD2aroB-BCD2aroE-aroC	oriV(pBBR1) ; Km	High-level expression for S12 strain
BD3	pSEVAb231-J111111-pabABC-aroB-BCD2aroE-aroC	oriV(pBBR1) ; Km	High-level expression for S12 strain
BD4	pSEVAb231-J111111-pabABC-BCD2aroB-aroE-aroC	oriV(pBBR1) ; Km	High-level expression for S12 strain

## Sheet: Table S4. Gene sequences
Gene	Lenght (bp)	Sequence (5'->3')
pabA	564	atgatcctgcttatagataactacgattcttttacctggaacctctaccagtacttttgtgaactgggggcggatgtgctggttaagcgcaacgatgcgttgacgctggcggatatcgacgcccttaaaccacaaaaaattgtcatctcacctggcccctgtacgccagatgaagccgggatctcccttgacgttattcgccactatgccgggcgcttgccgattcttggcgtctgcctcggtcatcaggcaatggcgcaggcatttggcggtaaagttgtgcgcgccgcaaaggtcatgcacggcaaaacctcgccgattacacataacggtgagggcgtatttcgggggctggcaaatccacttaccgtgacacgctaccattcgctggtggtggaa…
pabB	1362	atgaagacgttatctcccgctgtgattactttactctggcgtcaggacgccgctgaattttatttctcccgcttaagccacctgccgtgggcgatgcttttacactccggctatgccgatcatccgtatagccgctttgatattgtggtcgccgagccgatttgcactttaaccactttcggtaaagaaaccgttgttagtgaaagcgaaaaacgcacaacgaccactgatgacccgctacaggtgctccagcaggtgctggatcgcgcagacattcgcccaacgcataacgaagatttgccatttcagggcggcgcactggggttgtttggctacgatctgggccgccgttttgagtcactgccagaaattgcggaacaagatatcgttctgccggat…
pabC	810	atgttcttaattaacggtcataagcaggaatcgctggcagtaagcgatcgggcaacgcagtttggtgatggttgttttaccaccgccagagttatcgacggtaaagtcagtttgttatcggcgcatatccagcgactacaggatgcttgtcagcggttgatgatttcctgtgacttctggcctcagcttgaacaagagatgaaaacgctggcagcagaacagcaaaatggtgtgctgaaagtcgtgatcagtcgcggtagtggcgggcgagggtacagcacattgaacagcggaccggcaacgcggattctctccgttacggcttatcctgcacattacgaccgtttgcgtaacgaggggattacgttggcgctaagcccggtgcggctggggcgcaat…
aroB	1098	atgcagacactaaaggtcgacctgggcgagcgtagctacccgatctacattggcgaaggcctgctggaccagcctgagctgctggcgccgcacattgcgggtcggcaggttgccatcgtctccaacgagaccgtcgcgccgctgtatctcgaacgcctgagcaaggcccttggtgcctactcggtactgcccgttgtgttgcccgatggtgaagcccacaagaactgggaaacattgcagctgatcttcgatggcctgctgacagctcggcatgatcgtcgtactactgtggtcgctctgggtggtggcgtgattggtgacatggctggtttcgcagccgcctgctaccagcgcggtgtcgatttcatccaggtgccgactaccctgttgtcccaggtc…
aroE	825	atggaccagtacgtcgtttttggtaaccccatcggccacagcaagtcgccgctgatccaccgcctgttcgccgagcagaccggtcaggacctggaatatgccacgctgctggcgccgctggacgagttcagcgactgcgcgcgcggcttcttcaagcaaggcagtggcggcaatgtcaccgtgccgttcaaggaagaggccttccgcctgtgcgacagcctgaccccacgtgcccggcgcgcaggcgcagtgaacacgctgagcaagctggctgatggcaccctgcagggcgacaacaccgacggcgctggcctggtgcgcgacctgacggtgaatgccggggtcgagctggcgggcaagcgcattctcatcctcggtgccggtggcgccgtgcgcggc…
aroGD146N	1053	atgaattatcagaacgacgatttacgcatcaaagaaatcaaagagttacttcctcctgtcgcattgctggaaaaattccccgctactgaaaatgccgcgaatacggttgcccatgcccgaaaagcgatccataagatcctgaaaggtaatgatgatcgcctgttggttgtgattggcccatgctcaattcatgatcctgtcgcggcaaaagagtatgccactcgcttgctggcgctgcgtgaagagctgaaagatgagctggaaatcgtaatgcgcgtctattttgaaaagccgcgtaccacggtgggctggaaagggctgattaacgatccgcatatggataatagcttccagatcaacgacggtctgcgtatagcccgtaaattgctgcttgatatt…
aroK	519	gtgcgaaatttgatacttgtggggcccatgggcgctggtaaaagcaccatcggacgcctgttggccaaagagctgcgcctgctgttcaaggattccgacaaggaaatcgaactgcgatgcggcgcgaacatcccgtggatattcgacaaggaaggcgagccgggtttccgtgatcgcgagcaagcgatgattgccgagttgtgcgcgctcgacggtgtggtgctggccaccggcggtggcgcggtgatgcgcgaagccaaccggcaggcgctgcatcagggtggccgggtgatctacctgcatgcttcggtcgagcagcaagtcggccgcaccgcgcgcgaccgcaatcgcccgctgctgcgcacggccaatcccgaggcgaccttgcgcaccttgctg…
aroQ	456	atggcaacgctactggtgctccacggcccaaacctcaacctgctcggtactcgcgagccaggccactacggcgccgtgaccctggctcagatcaaccaggacctggagcaacgtgcccgcgccgcaggccaccatctgctgtacctgcagagcaatgccgaatacgaactgatcgaccgcattcacgccgcacgcaacgagggtgtggacttcatcctgatcaatccggctgctttcacccacacaagcgtcgcattacgtgacgcattgcttgcggtgagcatcccattcatcgaagtgcacctgtccaacgtgcacaaacgcgaaccgttccgtcaccactcctacttttccgatgttgccgtaggggtgatctgcggtctgggcgccagcggttat…
aroA	2241	gtggtaaatgcagcaaaaaccaaacccgcgcccatcatcgaccgcctggtcgtggtcggtctaggcctgatcggcggctcgttcgccaagggcctgcgtgaaagcggcctgtgccgcgaagtggtcggtgtcgacctggacgccccctcgcgcaagcaggccgtggccctgggcgtggtcgaccgctgcgaagaagaccttgccgccgcttgtgtgggcgccgatgtcatccagctggccgtaccgatcctggccatggaaaaagtcctcgcgcgcctggccctgctcgacctgggtgatgcaatcatcaccgacgtcggcagcgccaagggcaacgtcgtgcgtgaggcgcgtgccgtcttcggtgcccgcctgccgcgcttcgtcccgggccacccc…
aroC	1092	atgtccggcaatacctacggcaagctgttcactgtcaccaccgctggcgagagccatggcccggcgttggtcgccattgtcgatggatgcccaccgggcctggaaatttccctcgccgacctgcagcacgaccttgaccggcgcaagcccggcaccagccggcacaccacccagcgccaggaagccgacgaggtggaaatcctttccggcgtgttcgaaggccgcaccaccggctgctcgatcggcctgctgatccgcaataccgatcagaagtccaaggactactcggccatcaaggacctgttccgcccggcccacgccgactacacctaccaccacaagtacggtatccgcgactaccgcggtggtggccgcagctcggcccgtgaaaccgccatg…
rpoD	1851	atgtccggaaaagcgcaacagcagtctcgtatcaaagagttgatcacccgcggtcgtgag cagggctacctgacttacgcggaggtcaacgaccacctgcctgaggatatttcagatccg gaacaggtggaagacatcatccgcatgatcaacgacatggggatcaacgtattcgagagt gctccggatgcggatgcccttctgttggcggaagccgacaccgatgaagccgcggccgaa gaagccgctgctgcattggcggcagttgaaaccgatatcggccgcacgaccgacccggtg cgcatgtatatgcgcgaaatgggtactgtcgagctgctgacccgcgaaggcgagatcgaa atcgccaagcgtatcgaggaaggcattcgtgaa…

## Sheet: Table S5. ANOVA 
Gene	Coefficient	P-value	Corrected p-value
aroA	-0.21		***
aroQ	-0.20		***
aroK	-0.11		***
aroGD146N	-0.09		***
aroC	-0.07		***
pabC	0.08		***
aroE	0.11		***
aroB	0.13		***
pabAB	0.25		***
Adjusted R2	0.94
