# Supplementary material for: Combinatorial engineering pinpoints shikimate pathway bottlenecks in para-aminobenzoic acid production in Pseudomonas putida
Source: J Biol Eng. 2025 Sep 30;19:81. doi: 10.1186/s13036-025-00553-5 (PMC12487284; doi:10.1186/s13036-025-00553-5)
Supplement: Supplementary file 3 — Supplementary Material 3 [file 13036_2025_553_MOESM3_ESM.xlsx]

## Sheet: Sheet1
	pabAB	pabC	AroG146	AroB	AroQ	AroE	AroK	tyrA	AroC
S1	-1	-1	-1	-1	-1	-1	-1	-1	1
S2	1	-1	-1	-1	1	1	1	-1	-1
S3	-1	1	-1	-1	1	1	-1	1	-1
S4	1	1	-1	-1	-1	-1	1	1	-1
S5	-1	-1	1	-1	1	-1	1	1	1
S6	1	-1	1	-1	-1	1	-1	1	1
S7	-1	1	1	-1	-1	1	1	-1	1
S8	1	1	1	-1	1	-1	-1	-1	-1
S9	-1	-1	-1	1	-1	1	1	1	-1
S10	1	-1	-1	1	1	-1	-1	1	1
S11	-1	1	-1	1	1	-1	1	-1	1
S12	1	1	-1	1	-1	1	-1	-1	1
S13	-1	-1	1	1	1	1	-1	-1	-1
S14	1	-1	1	1	-1	-1	1	-1	-1
S15	-1	1	1	1	-1	-1	-1	1	-1
S16	1	1	1	1	1	1	1	1	1
